# Supplementary material for: Point estimation of certain measures in organizational demography using variable-r methods
Source: Demogr Res. Author manuscript; Available in PMC 2025 Aug 19. (PMC12360750; doi:10.4054/demres.2023.49.33)
Supplement: DATA ZIP replicability [file NIHMS2053525-supplement-DATA_ZIP_replicability.zip]

Archive with 38 entries (33 files):
- ReplicationKit/
- ReplicationKit/.Rhistory
- __MACOSX/ReplicationKit/._.Rhistory
- ReplicationKit/Tables/
- ReplicationKit/.DS_Store
- __MACOSX/ReplicationKit/._.DS_Store
- ReplicationKit/Script/
- ReplicationKit/RawData/
- ReplicationKit/Tables/table5.xlsx
- __MACOSX/ReplicationKit/Tables/._table5.xlsx
- ReplicationKit/Tables/table4.xlsx
- __MACOSX/ReplicationKit/Tables/._table4.xlsx
- ReplicationKit/Tables/table3.xlsx
- __MACOSX/ReplicationKit/Tables/._table3.xlsx
- ReplicationKit/Tables/table6.xlsx
- __MACOSX/ReplicationKit/Tables/._table6.xlsx
- ReplicationKit/Script/.Rhistory
- ReplicationKit/Script/main.R
- __MACOSX/ReplicationKit/Script/._main.R
- ReplicationKit/Script/.DS_Store
- __MACOSX/ReplicationKit/Script/._.DS_Store
- ReplicationKit/Script/tables.R
- __MACOSX/ReplicationKit/Script/._tables.R
- ReplicationKit/Script/functions.R
- __MACOSX/ReplicationKit/Script/._functions.R
- ReplicationKit/Script/make_dataset.R
- __MACOSX/ReplicationKit/Script/._make_dataset.R
- ReplicationKit/Script/analysis.R
- __MACOSX/ReplicationKit/Script/._analysis.R
- ReplicationKit/RawData/.DS_Store
- __MACOSX/ReplicationKit/RawData/._.DS_Store
- ReplicationKit/RawData/CPS/
- ReplicationKit/RawData/CPS/cps_00112.dta.gz
- __MACOSX/ReplicationKit/RawData/CPS/._cps_00112.dta.gz
- ReplicationKit/RawData/CPS/.DS_Store
- __MACOSX/ReplicationKit/RawData/CPS/._.DS_Store
- ReplicationKit/RawData/CPS/cps_00112.dta
- __MACOSX/ReplicationKit/RawData/CPS/._cps_00112.dta
