# Supplementary material for: Point estimation of certain measures in organizational demography using variable-r methods
Source: Demogr Res. Author manuscript; Available in PMC 2025 Aug 19. (PMC12360750; doi:10.4054/demres.2023.49.33)
Supplement: DATA ZIP replicability [file NIHMS2053525-supplement-DATA_ZIP_replicability.zip › ReplicationKit/Tables/table5.xlsx]

## Sheet: Sheet1
Age	Dx	rx	Rx	radix	n.d.x.div.l0	n_before	n_after
0	1.91684e+06	-0.0264893	-0.01324	115051000	0.0164416	0	1
1	1.2661e+06	-0.0422896	-0.04763	115051000	0.0104928	1	1
2	2.44611e+06	0.035673	-0.01527	115051000	0.0209389	1	3
5	1.2281e+06	0.0698474	0.21286	115051000	0.0132065	3	5
10	471354	-0.0124791	0.35628	115051000	0.00585042	5	5
15	297174	0.0471023	0.44284	115051000	0.004022	5	5
20	161431	-0.0271993	0.49259	115051000	0.00229629	5	5
25	121011	0.0283537	0.49548	115051000	0.00172631	5	5
30	99013.1	0.0464244	0.68243	115051000	0.00170285	5	5
35	25663.3	0.0477375	0.91783	115051000	0.00055851	5	5
40	25186.2	0.0985405	1.28353	115051000	0.000790133	5	5
