# Supplementary material for: Point estimation of certain measures in organizational demography using variable-r methods
Source: Demogr Res. Author manuscript; Available in PMC 2025 Aug 19. (PMC12360750; doi:10.4054/demres.2023.49.33)
Supplement: DATA ZIP replicability [file NIHMS2053525-supplement-DATA_ZIP_replicability.zip › ReplicationKit/Tables/table4.xlsx]

## Sheet: abridged
Age	Nx1	Nx2	ts	radix	nNx_mid	n_r_x	n_before	n_after	Rx	Lx	Lx.lag	n_after.lag	lx	ndx	Tx	Sx	ex	npx	nax	nmx	nqx	n.d.x.div.l0	ndx.i
0	2.481e+07	2.35298e+07	2	57525500	2.41614e+07	-0.0264893	0	1	-0.0132446	0.414486		1	1	0.679799	2.47802	1	2.47802	0.320201	0.138696	1.6401	0.679799	0.0164416	0.0164416
1	1.42187e+07	1.30655e+07	2	57525500	1.36299e+07	-0.0422896	1	1	-0.0476341	0.225915	0.414486	1	0.320201	0.110034	2.06353	0.320201	6.44449	0.656359	0.143125	0.48706	0.343641	0.0104928	0.0104928
2	2.75484e+07	2.95857e+07	2	57525500	2.85489e+07	0.035673	1	3	-0.0152694	0.488762	0.225915	1	0.210167	0.0722849	1.83761	0.210167	8.74361	0.656059	1.03917	0.147894	0.343941	0.0209389	0.0209389
5	2.0845e+07	2.39702e+07	2	57525500	2.23531e+07	0.0698474	3	5	0.212859	0.480751	0.488762	3	0.137882	0.0596677	1.34885	0.137882	9.78268	0.567254	1.50301	0.124114	0.432746	0.0132065	0.0132065
10	1.22935e+07	1.19905e+07	2	57525500	1.21411e+07	-0.0124791	5	5	0.356279	0.301389	0.480751	5	0.078214	0.0279691	0.868102	0.078214	11.0991	0.642402	1.79357	0.092801	0.357598	0.00585042	0.00585042
15	7.0861e+06	7.78609e+06	2	57525500	7.42785e+06	0.0471023	5	5	0.442837	0.201059	0.301389	5	0.0502448	0.0148073	0.566714	0.0502448	11.279	0.705297	1.61218	0.0736464	0.294703	0.004022	0.004022
20	5.53768e+06	5.24448e+06	2	57525500	5.38909e+06	-0.0271993	5	5	0.492595	0.153315	0.201059	5	0.0354375	0.0107202	0.365654	0.0354375	10.3183	0.697489	2.77318	0.0699228	0.302511	0.00229629	0.00229629
25	3.19764e+06	3.38421e+06	2	57525500	3.2896e+06	0.0283537	5	5	0.495481	0.0938571	0.153315	5	0.0247173	0.00822229	0.212339	0.0247173	8.59071	0.667346	1.38433	0.0876043	0.332654	0.00172631	0.00172631
30	1.9731e+06	2.16507e+06	2	57525500	2.06686e+06	0.0464244	5	5	0.682426	0.0710925	0.0938571	5	0.016495	0.00643043	0.118482	0.016495	7.1829	0.610158	3.22993	0.0904517	0.389842	0.00170285	0.00170285
35	647320	712169	2	57525500	678970	0.0477375	5	5	0.91783	0.0295528	0.0710925	5	0.0100645	0.00532562	0.0473891	0.0100645	4.70853	0.470853	1.10002	0.180207	0.529147	0.00055851	0.00055851
40	257597	313713	2	57525500	284274	0.0985405	5	5	1.28353	0.0178363	0.0295528	5	0.00473891	0.00473891	0.0178363	0.00473891	3.76379	0	3.76379	0.265689	1	0.000790133	0.000790133
