# Supplementary material for: Point estimation of certain measures in organizational demography using variable-r methods
Source: Demogr Res. Author manuscript; Available in PMC 2025 Aug 19. (PMC12360750; doi:10.4054/demres.2023.49.33)
Supplement: DATA ZIP replicability [file NIHMS2053525-supplement-DATA_ZIP_replicability.zip › ReplicationKit/Tables/table3.xlsx]

## Sheet: singleYear
Age	Nx1	Nx2	ts	radix	nNx_mid	n_r_x	n_before	n_after	Rx	Lx	Lx.lag	n_after.lag	lx	ndx	Tx	Sx	ex	npx	nax	nmx
0	2.481e+07	2.35298e+07	2	57525500	2.41614e+07	-0.0264893	0	1	-0.0132446	0.414486		1	1	0.679799	2.35678	1	2.35678	0.320201	0.138696	1.6401
1	1.42187e+07	1.30655e+07	2	57525500	1.36299e+07	-0.0422896	1	1	-0.0476341	0.225915	0.414486	1	0.320201	0.136875	1.94229	0.320201	6.06586	0.572534	0.311156	0.605869
2	8.52572e+06	8.72179e+06	2	57525500	8.6232e+06	0.0113682	1	1	-0.0630948	0.140736	0.225915	1	0.183326	0.0173073	1.71638	0.183326	9.36245	0.905593	-1.46078	0.122977
3	1.08938e+07	1.19203e+07	2	57525500	1.13955e+07	0.045026	1	1	-0.0348977	0.191301	0.140736	1	0.166019	-0.00459931	1.57564	0.166019	9.49076	1.0277	-4.49696	-0.0240423
4	8.12891e+06	8.94359e+06	2	57525500	8.52652e+06	0.0477553	1	1	0.0114929	0.149935	0.191301	1	0.170618	0.0220336	1.38434	0.170618	8.1137	0.87086	0.0613011	0.146954
5	7.29965e+06	8.48999e+06	2	57525500	7.87236e+06	0.0755309	1	1	0.073136	0.147234	0.149935	1	0.148584	0.0263155	1.23441	0.148584	8.30778	0.822892	0.948674	0.178733
6	4.47239e+06	5.20302e+06	2	57525500	4.82389e+06	0.0756591	1	1	0.148731	0.0973039	0.147234	1	0.122269	0.0300779	1.08717	0.122269	8.89166	0.754001	0.169994	0.309113
7	3.57041e+06	4.37275e+06	2	57525500	3.95127e+06	0.101355	1	1	0.237238	0.0870777	0.0973039	1	0.0921908	0.0075497	0.989869	0.0921908	10.7372	0.918108	0.322744	0.0867007
8	3.38444e+06	3.6013e+06	2	57525500	3.49118e+06	0.0310525	1	1	0.303442	0.0822045	0.0870777	1	0.0846411	0.0165699	0.902791	0.0846411	10.6661	0.804234	0.852948	0.201569
9	2.11816e+06	2.30314e+06	2	57525500	2.20871e+06	0.0418625	1	1	0.339899	0.053938	0.0822045	1	0.0680712	-0.0167878	0.820587	0.0680712	12.0548	1.24662	1.84188	-0.311242
10	4.37339e+06	4.73635e+06	2	57525500	4.55125e+06	0.0398634	1	1	0.380762	0.11578	0.053938	1	0.084859	0.00538455	0.766649	0.084859	9.03438	0.936547	6.74255	0.0465067
11	1.9566e+06	1.57585e+06	2	57525500	1.75594e+06	-0.108207	1	1	0.346591	0.0431689	0.11578	1	0.0794745	0.031877	0.650868	0.0794745	8.18965	0.598903	-0.138926	0.738425
12	2.57629e+06	2.13014e+06	2	57525500	2.34262e+06	-0.0950799	1	1	0.244947	0.052026	0.0431689	1	0.0475975	0.00257034	0.6077	0.0475975	12.7675	0.945998	2.72294	0.0494049
13	1.73133e+06	1.81768e+06	2	57525500	1.77398e+06	0.024336	1	1	0.209575	0.0380282	0.052026	1	0.0450271	0.00744373	0.555674	0.0450271	12.3409	0.834683	0.0597611	0.195742
14	1.65591e+06	1.73047e+06	2	57525500	1.69278e+06	0.0220214	1	1	0.232754	0.0371385	0.0380282	1	0.0375834	-0.0123996	0.517645	0.0375834	13.7732	1.32992	1.03588	-0.333875
15	2.60863e+06	2.91109e+06	2	57525500	2.75571e+06	0.0548504	1	1	0.27119	0.0628275	0.0371385	1	0.049983	0.00258024	0.480507	0.049983	9.6134	0.948378	5.97802	0.0410686
16	1.40514e+06	1.35143e+06	2	57525500	1.37803e+06	-0.019488	1	1	0.288871	0.0319781	0.0628275	1	0.0474028	0.0160005	0.417679	0.0474028	8.81128	0.662456	0.0359853	0.500359
17	1.2655e+06	1.36771e+06	2	57525500	1.31561e+06	0.0388364	1	1	0.298545	0.0308265	0.0319781	1	0.0314023	-6.5018e-05	0.385701	0.0314023	12.2826	1.00207	9.85576	-0.00210916
18	1.22593e+06	1.38577e+06	2	57525500	1.3034e+06	0.0612771	1	1	0.348602	0.0321081	0.0308265	1	0.0314673	0.00629858	0.354875	0.0314673	11.2776	0.799837	1.10174	0.196168
19	580887	770090	2	57525500	668831	0.140975	1	1	0.449728	0.0182293	0.0321081	1	0.0251687	-0.0177579	0.322767	0.0251687	12.8241	1.70556	1.39078	-0.97414
20	2.17546e+06	2.35973e+06	2	57525500	2.26572e+06	0.0406526	1	1	0.540542	0.067624	0.0182293	1	0.0429266	-0.000110606	0.304537	0.0429266	7.09436	1.00258	-222.29	-0.00163561
21	836313	543993	2	57525500	674499	-0.215033	1	1	0.453352	0.0184505	0.067624	1	0.0430372	0.023768	0.236913	0.0430372	5.50484	0.447735	-0.034447	1.2882
22	943516	779628	2	57525500	857666	-0.0953982	1	1	0.298136	0.020088	0.0184505	1	0.0192693	-0.000324792	0.218463	0.0192693	11.3374	1.01686	-1.5208	-0.0161684
23	887067	845004	2	57525500	865780	-0.0242898	1	1	0.238292	0.0191001	0.020088	1	0.0195941	0.00229736	0.198375	0.0195941	10.1242	0.882753	0.784995	0.12028
24	695319	716130	2	57525500	705648	0.0147454	1	1	0.23352	0.0154933	0.0191001	1	0.0172967	-0.00540048	0.179275	0.0172967	10.3647	1.31223	1.33394	-0.348568
25	1.15001e+06	1.42672e+06	2	57525500	1.28091e+06	0.107804	1	1	0.294795	0.0299011	0.0154933	1	0.0226972	0.000560339	0.163781	0.0226972	7.21593	0.975312	13.8563	0.0187398
26	570117	587884	2	57525500	578932	0.0153444	1	1	0.356369	0.0143726	0.0299011	1	0.0221369	0.00790904	0.13388	0.0221369	6.04784	0.642721	0.0183093	0.550285
27	560993	563578	2	57525500	562284	0.00229821	1	1	0.36519	0.014083	0.0143726	1	0.0142278	0.000982854	0.119508	0.0142278	8.39957	0.93092	0.852665	0.06979
28	600928	463760	2	57525500	527907	-0.129554	1	1	0.301562	0.0124069	0.014083	1	0.013245	0.00334746	0.105425	0.013245	7.9596	0.747265	0.749648	0.269806
29	315593	342269	2	57525500	328661	0.0405728	1	1	0.257071	0.00738809	0.0124069	1	0.0098975	-0.00547348	0.0930176	0.0098975	9.39809	1.55302	1.45847	-0.740853
30	944621	1.04376e+06	2	57525500	992954	0.0498998	1	1	0.302308	0.0233539	0.00738809	1	0.015371	-0.000111723	0.0856296	0.015371	5.57086	1.00727	-70.4525	-0.00478392
31	273621	331049	2	57525500	300968	0.0952601	1	1	0.374888	0.00761153	0.0233539	1	0.0154827	0.00725067	0.0622757	0.0154827	4.02227	0.531693	-0.0855798	0.952589
32	347929	329164	2	57525500	338416	-0.0277204	1	1	0.408658	0.00885255	0.00761153	1	0.00823204	0.000220732	0.0546641	0.00823204	6.64041	0.973186	3.81115	0.0249343
33	250519	287709	2	57525500	268471	0.0692088	1	1	0.429402	0.00717007	0.00885255	1	0.00801131	0.00209037	0.0458116	0.00801131	5.71836	0.739073	0.597562	0.291541
34	156407	173390	2	57525500	164679	0.0515408	1	1	0.489777	0.00467182	0.00717007	1	0.00592094	-0.000779347	0.0386415	0.00592094	6.52624	1.13163	2.60278	-0.166819
35	295006	301491	2	57525500	298231	0.0108721	1	1	0.520983	0.00872876	0.00467182	1	0.00670029	0.00048432	0.0339697	0.00670029	5.06988	0.927717	5.18829	0.0554855
36	131894	123883	2	57525500	127826	-0.031334	1	1	0.510752	0.00370318	0.00872876	1	0.00621597	0.0026767	0.0252409	0.00621597	4.06066	0.569384	0.0612348	0.722811
37	100455	124997	2	57525500	112056	0.109289	1	1	0.54973	0.00337537	0.00370318	1	0.00353927	0.000545745	0.0215378	0.00353927	6.08536	0.845803	0.699664	0.161685
38	76266.3	84132.5	2	57525500	80102.9	0.0490804	1	1	0.628914	0.00261169	0.00337537	1	0.00299353	0.000563896	0.0181624	0.00299353	6.06722	0.811628	0.322858	0.215912
39	43697	77665.2	2	57525500	58255.8	0.287565	1	1	0.797237	0.00224757	0.00261169	1	0.00242963	-0.00534571	0.0155507	0.00242963	6.40043	3.20021	1.03406	-2.37844
40	257597	313713	2	57525500	284274	0.0985405	1	1	0.990289	0.0133031	0.00224757	1	0.00777535	0.00777535	0.0133031	0.00777535	1.71094	0	1.71094	0.584475
