# Supplementary material for: Point estimation of certain measures in organizational demography using variable-r methods
Source: Demogr Res. Author manuscript; Available in PMC 2025 Aug 19. (PMC12360750; doi:10.4054/demres.2023.49.33)
Supplement: DATA ZIP replicability [file NIHMS2053525-supplement-DATA_ZIP_replicability.zip › ReplicationKit/Script/main.R]

## packages
library(pacman); options(nwarnings = 1000)
# need to install from GitHub because not maintained on CRAN
pkgs <- c("plyr", "MortalityLaws",
          "haven", # used to read in CPS
          "blsR", # used to read in JOLTS
          "tabulator", # used to tabulate as I debug
          "data.table", # used because I like data.table
          "magrittr","lubridate", "remotes", 
          "rstan", "dplyr", "spatstat.utils", "EnvStats",
          "DemoTools", # used as inspiration
          "readxl", "writexl", "stats", "MortalityTables", "stringr", "tidytable", 
          # used because I like data.table manipulations
          "ggalt", "patchwork", "ungroup", "here", "devtools")
p_load(char = pkgs)

## define directories - raw data directory, processed data directory, code directory
{
  # PECMLD 
  base_dir <- "/Users/msl/Documents/CompletedCoursework&Projects/PECMOD/PageProofs/ReplicationKit"
  setwd(base_dir)
  here::i_am("./Script/main.R")
  # data.table::update_dev_pkg()
  # you will need data.table 1.14.9 for its environmental effects.
  set.seed(1)
}

## 0. read in utility functions
source(here("Script", "functions.R"))

## 1. make hire statistics from U.S. JOLTS, job tenures from IPUMS CPS Job Tenure 
## Supplement, job displacements from IPUMS CPS Displaced Workers Supplement
source(here("Script", "make_dataset.R"))

## 2. single decrement population-level expected job duration calculations followed
## by multiple decrement and associated single-decrement tenure tables for population
source(here("Script", "analysis.R"))

## 3. make tables
source(here("Script", "tables.R"))
