# Supplementary material for: Point estimation of certain measures in organizational demography using variable-r methods
Source: Demogr Res. Author manuscript; Available in PMC 2025 Aug 19. (PMC12360750; doi:10.4054/demres.2023.49.33)
Supplement: DATA ZIP replicability [file NIHMS2053525-supplement-DATA_ZIP_replicability.zip › ReplicationKit/Script/tables.R]

# "tables.R" does not make any data for tables. Instead, it MAKES and PRESENTS calculations
# for tables used in the article, starting with table 3.

# Table 3: Estimating the National Tenure Table with Variable-r Methods, U.S. 2002 – 2004
tt_2003 # Single-year
write_xlsx(list(singleYear = tt_2003), path = here("Tables", "table3.xlsx"))

# Table 4: Estimating the National Tenure Table with Variable-r Methods, U.S. 2002 – 2004
tt_a2_2003 # Abridged
write_xlsx(list(abridged = tt_a2_2003), path = here("Tables", "table4.xlsx"))

# Table 5: Multiple Decrement Abridged Tenure Table
# Computation of the Probability that an Employment Relationship Will End in a Job 
# Displacement at Various Durations, U.S. 2002 – 2004
# population-level probability that a job will end in a layoff 
mdtt_a2_2003; sum(mdtt_a2_2003$n.d.x.div.l0)
write_xlsx(mdtt_a2_2003, path = here("Tables", "table5.xlsx"))

# Table 6: Displacements-Deleted Tenure Table, U.S. 2002 –2004
write_xlsx(asdtt_a2_2003, path = here("Tables", "table6.xlsx"))
