# Supplementary material for: Point estimation of certain measures in organizational demography using variable-r methods
Source: Demogr Res. Author manuscript; Available in PMC 2025 Aug 19. (PMC12360750; doi:10.4054/demres.2023.49.33)
Supplement: DATA ZIP replicability [file NIHMS2053525-supplement-DATA_ZIP_replicability.zip › ReplicationKit/Script/functions.R]

`%!in%` <- Negate(`%in%`)

# variable-r function

  justodd <- function(x) x[ x %% 2 == 1 ]
  
  # https://stackoverflow.com/questions/25576358/calculate-cumsum-while-ignoring-na-values
  cumSkipNA <- function(x, FUNC)
  {
    d <- deparse(substitute(FUNC))
    funs <- c("max", "min", "prod", "sum")
    stopifnot(is.vector(x), is.numeric(x), d %in% funs)
    FUNC <- match.fun(paste0("cum", d))
    x[!is.na(x)] <- FUNC(x[!is.na(x)])
    x
  }
  
  revcumsumSkipNA <- function(x){rev(cumSkipNA(rev(x), FUNC = sum))}
  
  # see http://papp.iussp.org/sessions/papp103_s09/PAPP103_s09_010_010.html for help
  
  tt_variable_r <- function(Age, Nx1, Nx2, ts = 10, radix = 1000, lt_radix = 1){
    Nx1 <- as.vector(Nx1)
    Nx2 <- as.vector(Nx2)
    DT <- data.table(Age, Nx1, Nx2, ts, radix, key = "Age")
    DT_lt <-
      DT %>%
      # easier to just keep track of two n's follow Preston et al. (2001), p.186 - 187
      .[ ,  `:=`
         (
           # This function takes the geometric mean of exactly two scalars.
           nNx_mid = sqrt(Nx1)*sqrt(Nx2),
           # This function computes the intercensal age-specific growth rate.
           n_r_x  = fifelse(Nx2==Nx1, 0, log(Nx2/Nx1)/ts),
           n_before = Age - data.table::shift(Age, type = "lag", n = 1, fill = 0),
           n_after = data.table::shift(Age, type = "lead", n = 1, fill = 0) - Age
         )
      ] %>%
      # Preston deals with the open interval by assuming that there is an age or duration
      # equidistant from the last two durations. At the final duration, everyone dies.
      .[nrow(DT) , n_after  := n_before] %>%
      # Accumulation function: Rx is Sx in Preston et al. (2001).
      # Renamed because Sx is the shifted survival function and Rx is sometimes used
      # in the literature, e.g. manual X.
      .[        , Rx := 0.5*n_after*n_r_x +
                  cumsum(n_before*data.table::shift(n_r_x, fill= 0))] %>%
      .[        , Lx := nNx_mid*exp(Rx)/radix] %>%
      .[        , Lx.lag := data.table::shift(Lx, n = 1, type = "lag")] %>%
      # note - you need something to fill the first interval with
      .[        , n_after.lag := data.table::shift(n_after, n = 1, type = "lag", fill = 1)] %>%
      .[        , lx := 1/(n_after + n_after.lag) * (n_after.lag*Lx/n_after + n_after*Lx.lag/n_after.lag)] %>%
      .[1, lx := lt_radix] %>%
      # .[        , temp_lx := NULL] %>%
      # DemoTools only cares about some columns of lifetable based on example
      # https://timriffe.github.io/DemoTools/articles/lifetables_with_demotools.html
      .[         , ndx := lx - data.table::shift(lx, n = 1, type = "lead")] %>%
      .[nrow(DT) , ndx := lx ]   %>%
      # set radix to 100000
      .[  , Tx := rev(cumsum(rev(Lx)))] %>%
      .[  , Sx := lx/lx[1]] %>%
      .[  , ex := Tx/lx] %>%
      .[ , npx := lx/shift(lx, n = 1, type = "lag")] %>%
      .[ , npx := shift(npx, n = 1, type = "lead")] %>%
      .[ , lx.plus.n := shift(lx, n = 1, type = "lead")] %>%
      .[ , nax := (Lx  - n_after*lx.plus.n)/(lx - lx.plus.n)] %>% 
      .[nrow(DT), `:=` (npx = 0, nax = Lx/ndx)] %>%
      .[ , lx.plus.n := NULL] %>%
      .[ ,  nmx := ndx/Lx ] %>%
      `[`
    return(DT_lt)
  }
  
  # parameters
  {
    # make abridged ages - want regular ages
    single_year_ages <- seq.int(from = 0, to = 40, by = 1)
    abridged_ages1 <- c(0, 1, 5, 10, 15, 20, 25, 30, 35, 40)
    abridged_ages2 <- c(0, 1, 2, 5, 10, 15, 20, 25, 30, 35, 40)
  }
  
  # main one used by demographers and built in to DemoTools
  # buckets to 0, 1, 5, 10,...
  year_abridged = function(Year, dataset){
    as.vector(single2abridged(
      dataset[year == Year,]$Nx))
  }
  
  # main one used in paper as a foil - buckets to 0, 1, 2, 3...
  year_single = function(Year, dataset){
    as.vector(dataset[year == Year,]$Nx)
  }
  
  # main one used in paper - buckets for
  # 0, 1, 2, 5, 10, 15, 20, 25, 30, 35, 40
  calcAgeAbr2 <- function(Age){
    stopifnot(is.integer(Age))
    Abr <- Age - Age%%5
    Abr[Age == 1] <- 1
    Abr[Age %in% 2:4] <- 2
    Abr
  }
  single2abridged2 <- function(Age){
    age_names <- as.integer(seq_along(Age) - 1)
    abridged_index <- calcAgeAbr2(age_names)
    tapply(Age, abridged_index, sum)
  }
  year_abridged2 = function(Year, dataset){
    as.vector(single2abridged2(
      dataset[year == Year,]$Nx))
  }
  
  # https://hanowell.github.io/uwsoc533a/multiple-decrement-processes.html
  # https://grodri.github.io/demography/neoplasms
  
  tt_PHG_variable_r_multiple_decrement <- function(Age, rx, radix = 1000, Dx){
    DT <- data.table(Age, Dx, rx, Rx = 0, radix, n.d.x.div.l0 = 0, key = "Age")
    DT_lt <- 
      DT %>%
      # easier to just keep track of two n's follow Preston et al. (2001), p.189
      .[ , `:=`(
        n_before = Age - data.table::shift(Age, type = "lag", n = 1, fill = 0),
        n_after = data.table::shift(Age, type = "lead", n = 1, fill = 0) - Age)]  %>%
      # Preston deals with the open interval by assuming that there is an age or duration
      # equidistant from the last two durations. At the final duration, everyone dies.
       .[nrow(DT) , n_after := n_before]  %>%
      # Accumulation function: Rx is Sx in Preston et al. (2001).
      # Renamed because Sx is the shifted survival function and Rx is sometimes used
      # in the literature, e.g. manual X.
       .[, Rx := 0.5*n_after*rx + cumsum(n_before*data.table::shift(rx, fill= 0))] %>%
       # .[ , open.n := 2*n_after] %>%
       # .[nrow(DT), Rx := 1.5*n_after*rx + Rx] %>%
       .[ , n.d.x.div.l0 := Dx*exp(Rx)/radix]  %>% 
       .[ , Rx := round(Rx, digits = 5)] %>% 
       `[`
    return(DT_lt)
  }
  
  fill_out_zeros <- function(dt, Year, 
                             merge_variable, # specify variables as strings
                             fill_var,       # specify variables as strings
                             fill_val = 0){
    # this was quite tricky to code
    # https://stackoverflow.com/questions/74339514/counting-group-size-including-zero-with-rs-data-table/74339526#74339526
    # https://stackoverflow.com/questions/75136288/programming-on-the-data-table-with-env-in-a-function/75137025#75137025
    merge_shell_min = min(dt[year==Year, .(mv), env = list(mv = merge_variable)])
    merge_shell_max = max(dt[year==Year, .(mv), env = list(mv = merge_variable)])
    merge_shell_dt = 
      data.table(merge_shell_min:merge_shell_max) %>%
                 .[ , mv := V1 , env = list(mv = merge_variable)] %>% 
                 .[ , V1 := NULL] %>% `[`
    sub_dt <-dt[year==Year] %>% 
      .[merge_shell_dt, on = merge_variable] %>%
      .[is.na(year), `:=` 
        (year = Year, fv = fill_val), 
          env = list(fv = fill_var)] %>% `[`
    # merge_shell_dt
    sub_dt
  }
  
 # example call: do not run in this script 
 # fill_out_zeros(dt = proc_cps_dw, Year = 2004, merge_variable = "dw_f", fill_var = "Dx")
  # note: big difference in first marriage versus overall marriage growth rate in U.S.
  # this fact should not be material for this project.
  associated_single_decrement_caused_deleted_tt_approach_c <- function(lt){
      asdcd_lt <- copy(lt) %>% 
        .[ , nqx := 1 - npx] %>%
        .[ , Ri  := (1 - ndx.i/ndx)] %>% 
        # Chiang's assumption
        .[ , npx_d := npx^(Ri)] %>%
        .[ , nqx_d := 1 - npx_d] %>%
        .[ , Sd := cumprod(shift(npx_d, n = 1, type = "lag", fill = 1))] %>% 
        .[1, Sd := 1] %>% 
        .[ , lxd := Sd*radix] %>%
        .[ , `ndx.i*` := lxd - shift(lxd, n = 1, type = "lead")] %>%
        .[nrow(lt), `ndx.i*` := lxd] %>%
        .[ , scale_factor := Ri*nqx/nqx_d] %>%
        .[ , ax_d := n_after + scale_factor*(nax - n_after)] %>% 
        # generated insane results so omit 
        .[nrow(lt) , `:=` (ax_d = ex/Ri, exd = ex/Ri)] %>%
        .[ , Lxd := shift(lxd, n = 1, type = "lead")*n_after + ax_d*`ndx.i*`] %>%
        .[nrow(lt), Lxd := ax_d*lxd ]  %>%
        .[ , Txd := revcumsum(Lxd)] %>%
        .[ , exd := Txd/lxd] %>%
        .[ , ex_l := exd - ex] %>%
        `[`
      asdcd_lt
    }
  
  make_seq <- function(dataset, Year, range_var) {
    range_values <- dataset[year == Year, get(range_var)]
    min_val <- min(range_values, na.rm = TRUE)
    max_val <- max(range_values, na.rm = TRUE)
    return(min_val:max_val)
  }
  
  # test_data <- as.data.table(read_xlsx(here("RawData", "test_data_decomposition.xlsx")))
  # tenure_table1 <- test_data[ ,.(Tenure, lx1 = lx_1935, nLx1 = nLx_1935, Tx1 = Tx_1935)]
  # tenure_table2 <- test_data[ ,.(Tenure, lx2 = lx_1995, nLx2 = nLx_1995, Tx2 = Tx_1995)]
  
    single_year_tenures <- seq.int(from = 0, to = 35, by = 1)
    tenure_specific_employee_count_at_time_1 <- 
      c(30110, 18207, 12762, 9282, 7338, 5900, 4795, 3979, 3244, 2674, 2098, 1751,
        1275,  919,   669, 555, 440, 359, 282, 251, 205, 141, 99, 107, 81, 50, 57, 
        57, 30, 28, 20, 32, 18, 9, 10, 3)
    tenure_specific_employee_count_at_time_2 <- 
      c(29998, 18357, 12625, 9013, 7284, 5862, 4926, 4108, 3236, 2696, 2081, 1710, 1243, 
        932, 679, 555, 439, 368, 281, 239, 186, 154, 130, 91, 63, 76, 47, 31, 35, 39, 25,
        15, 15, 10, 3, 1)
    time_step = 2
    hires = 38945
    
    tt_variable_r(Age = single_year_tenures,
                      Nx1 = tenure_specific_employee_count_at_time_1,
                      Nx2 = tenure_specific_employee_count_at_time_2,
                      ts = time_step,
                      radix = hires)
    
    abridged_tenures = c(0, 1, 2, 5, 10, 15, 20, 25, 30, 35)
    # main one used in paper - buckets for
    # 0, 1, 5, 10, 15, 20, 25, 30, 35, 40
    calctenureAbr2 <- function(tenure){
      stopifnot(is.integer(tenure))
      Abr <- tenure - tenure%%5
      Abr[tenure == 1] <- 1
      Abr[tenure %in% 2:3] <- 2
      Abr
    }
    # this is the function that actually abridges the tenure data
    abridged_tenure_data <- function(tenure){
      tenure_names <- as.integer(seq_along(tenure) - 1)
      abridged_index <- calctenureAbr2(tenure_names)
      tapply(tenure, abridged_index, sum)
    }
    
    
    # notice that the function abridged_tenure_data returns a list. So you need to unlist
    # before you feed it into the variable-r point estimation function
    
    abridged_tenure_specific_employee_count_at_time_1 <- 
      unlist(abridged_tenure_data(tenure_specific_employee_count_at_time_1))
    abridged_tenure_specific_employee_count_at_time_2 <- 
      unlist(abridged_tenure_data(tenure_specific_employee_count_at_time_2))
