# Supplementary material for: Point estimation of certain measures in organizational demography using variable-r methods
Source: Demogr Res. Author manuscript; Available in PMC 2025 Aug 19. (PMC12360750; doi:10.4054/demres.2023.49.33)
Supplement: DATA ZIP replicability [file NIHMS2053525-supplement-DATA_ZIP_replicability.zip › ReplicationKit/Script/make_dataset.R]

# 1. Make JOLTS Hiring Data
{
  lachanskim_api = "" # put your BLS API # in here
  # need to specify the BLS series 
  bls_hiring_industry_series <- 
    list(`Total nonfarm` = "JTU000000000000000HIL",
         `Total private` = "JTU100000000000000HIL",
         `Mining and logging` = "JTU110099000000000HIL",
         `Construction` = "JTU230000000000000HIL",
         `Manufacturing` = "JTU300000000000000HIL",
         `Durable goods` = "JTU320000000000000HIL",
         `Nondurable goods` = "JTU340000000000000HIL",
         `Trade, transportation, and utilities` = "JTU400000000000000HIL",
         `Wholesale trade` = "JTU420000000000000HIL",
         `Retail trade` = "JTU440000000000000HIL",
         `Transportation, warehousing, and utilities` = "JTU480099000000000HIL",
         `Information` = "JTU510000000000000HIL",
         `Financial activities` = "JTU510099000000000HIL",
         `Finance and insurance` = "JTU520000000000000HIL",
         `Real estate and rental and leasing` = "JTU530000000000000HIL",
         `Professional and business services` =  "JTU540099000000000HIL",
         `Education and health services` = "JTU600000000000000HIL",
         `Educational services` = "JTU610000000000000HIL",
         `Health care and social assistance` =  "JTU620000000000000HIL",
         `Leisure and hospitality`    =  "JTU700000000000000HIL",
         `Arts, entertainment, and recreation`    =  "JTU710000000000000HIL",
         `Accommodation and food services`    =  "JTU720000000000000HIL",
         `Other services`    =  "JTU810000000000000HIL",
         `Government` = "JTU900000000000000HIL",
         `Federal`    =  "JTU910000000000000HIL",
         `State and local`    =  "JTU920000000000000HIL",
         `State and local government education`    =  "JTU923000000000000HIL",
         `State and local government, excluding education`    =  "JTU929000000000000HIL")
  
  
  # we grabbed all series
  # https://cran.r-project.org/web/packages/blsR/blsR.pdf
  Hire_series_api.dt <- 
    as.data.table(get_n_series_table(bls_hiring_industry_series, 
                                     api_key = lachanskim_api, 
                                     start_year = 2001, 
                                     end_year = 2020), key = c("year", "period")) %>%
    .[ , !"period"] %>% # do not use the month in the original paper
    .[ , lapply(.SD, function(x) 1000*sum(x)), .(year) ] %>%
    `[`
  
  # makes all the hires you will eventually use.
  # setwd(raw_JOLTS_hires_data_dir)
  # Hires <- as.data.table(read_excel("JOLTS_Hiring.xlsx", sheet = "HiringSeries"), key = "Year")
  IndNames <- names(Hire_series_api.dt)[2:length(names(Hire_series_api.dt))]
  Hire_series_api.dt.copy <- copy(Hire_series_api.dt)
  Hires.biennials.cells <- 
    Hire_series_api.dt.copy %>%
    .[ , (IndNames) := frollmean(.SD, n = 2), .SDcols = !"year" ] %>%
    .[year %in% justodd(year)] %>% `[`
}

# 2. Make CPS Job Tenure Data
{
  # location of raw CPS file from IPUMS
  raw_cps <- data.table(read_dta(here("RawData", "CPS", "cps_00112.dta")), 
                        key = c("year", "serial", "month"))
  
  proc_cps_jt <- 
    # want to standardize across JOLTS; assume education complete by age 16
    raw_cps[age >= 16] %>% 
    # eligible and interviewed and gave response
    .[jtresp == 2 & jtyears < 99] %>%
    # must not be unincorporated self-employed and must not be unpaid family worker
    # https://cps.ipums.org/cps-action/variables/CLASSWKR#codes_section
    .[classwkr >= 20 & classwkr <= 28 & classwkr !=26] %>%
    # must not be in farming industry - little no difference
    # .[ind1990 %!in% c(10, 11, 12, 20, 30, 31, 32)] %>%
    # really want to exclude farming firms rather than farmers per se
    # made little difference if farmers were excluded.
    # .[occ1990 %!in% c(473, 474, 475, 476, 479, 480)] %>%
    # classwkr 
    .[ , private := (classwkr >= 20 & classwkr <= 23)] %>%
    # .[jtyears > 0.01] %>%
    .[ , jt_f := floor(jtyears)] %>%
    .[ , jt_r := round(jtyears, 0)] %>%
    # .[jtyears >= 1 & jtyears == jt_r, 
    # jt_farber := floor(jtyears + runif(n = .N, min = -0.5, max = 0.5))] %>%
    # .[is.na(jt_farber), jt_farber := jt_f ] %>%
    # unfortunately, data appears to be topcoded at 32
    .[ , jt_f_top_code := fifelse(jt_f > 40, 40, jt_f)] %>%
    # .[ , jt_f_top_code_farber := fifelse(jt_farber > 40, 40, jt_farber)] %>%
    `[`
  
  # make sectoral CPS counts
  proc_cps_jt_counts_top_code_40 <- 
    proc_cps_jt %>% 
    .[ ,  sum(jtsuppwt) , .(year, jt_f_top_code) ] %>%
    .[ , .(year, jt_f_top_code, Nx=V1)] %>%
    setkey(jt_f_top_code, year) %>%
    `[`

  # proc_cps_jt_counts_top_code_40_farber <- 
  #   proc_cps_jt %>% 
  #   .[ ,  sum(jtsuppwt) , .(year, jt_f_top_code_farber) ] %>%
  #   .[ , .(year, jt_f_top_code_farber, Nx=V1)] %>%
  #   setkey(jt_f_top_code_farber, year) %>%
  #   `[`
  
  # make population tenures - single-sex single-year, various abridging schemes
  pop_tenures_2002 <- year_single(Year = 2002, dataset = proc_cps_jt_counts_top_code_40)
  pop_tenures_2004 <- year_single(Year = 2004, dataset = proc_cps_jt_counts_top_code_40)
  
  # make population tenures - single-sex abridged with bins 
  # [0,1), [1,5), [5, 10), [10, 15), [15, 20), [20, 25), [25, 30), [30, 35), [35+)
  pop_tenures_2002abridged <- year_abridged(Year = 2002, dataset = proc_cps_jt_counts_top_code_40)
  pop_tenures_2004abridged <- year_abridged(Year = 2004, dataset = proc_cps_jt_counts_top_code_40)
  
  # make population tenures - used in paper, single-sex abridged with bins
  # [0,1), [1, 2), [2,5), [5, 10), [10, 15), [15, 20), [20, 25), [25, 30), [30, 35)
  pop_tenures_2002abridged2 <- year_abridged2(Year = 2002, dataset = proc_cps_jt_counts_top_code_40)
  pop_tenures_2004abridged2 <- year_abridged2(Year = 2004, dataset = proc_cps_jt_counts_top_code_40)
}

# 3. Make CPS Job Displacement Data
# This script handles the data processing for the CPS DWS 2004 SERIES.
{
    proc_cps_dw <- 
      # want to standardize across IPUMS; assume education complete by age 15
      raw_cps[age >= 20] %>% 
      # eligible and interviewed and lost job
      .[dwresp == 2 & dwlostjob == 2] %>%
      # must not be unincorporated self-employed and must not be unpaid family worker
      # in the main analysis, we just don't include self-employed
      .[dwclass <= 3] %>%
      .[dwocc != 473] %>% # must not be farmer
      .[dwlastwrk >= 1 & dwlastwrk <= 2] %>% 
      .[ , dw_f := floor(dwyears)] %>%
      # eliminate "did not want to answer or refused" type respondents
      .[dw_f < 99] %>% 
      .[ , dw_f_top_code := fifelse(dw_f > 40, 40, dw_f)] %>%
      `[`
    
    proc_cps_dw_counts <- 
      proc_cps_dw[ , sum(dwsuppwt), .(year, dw_f)] %>% 
      .[ , .(year, dw_f, Dx = V1)] %>% setkey(year, dw_f) %>% `[`
    
    proc_cps_dw_counts_top_code <- 
      proc_cps_dw %>%
      .[ , sum(dwsuppwt), .(year, dw_f_top_code)] %>%
      .[ , .(year, dw_f_top_code, Dx = V1)] %>%
      setkey(year, dw_f_top_code) %>% 
      `[`
    
    proc_cps_dw_range_2004 <- 
      make_seq(
        dataset = proc_cps_dw_counts, Year = 2004, range_var = "dw_f")

    proc_cps_dw_range_2004_top_code <- 
      make_seq(dataset = proc_cps_dw_counts_top_code, 
                  Year = 2004, range_var = "dw_f_top_code")
    
    proc_cps_dw_filled2004 <- 
      proc_cps_dw_counts[year==2004] %>% 
      .[data.table(dw_f = proc_cps_dw_range_2004), on = .(dw_f)] %>%
      .[is.na(Dx), `:=` (Dx = 0, year = 2004)] %>% `[`
    
    # make abridged alternative directly from the data
    proc_cps_dw_filled2004 <- 
      proc_cps_dw_counts[year==2004] %>% 
        .[data.table(dw_f = proc_cps_dw_range_2004), on = .(dw_f)] %>%
        .[is.na(Dx), `:=` (Dx = 0, year = 2004)] %>% `[`
    
    proc_cps_dw_filled2004_top_code <- 
      proc_cps_dw_counts_top_code[year==2004] %>% 
      .[
        data.table(dw_f_top_code = proc_cps_dw_range_2004_top_code), 
                              on = .(dw_f_top_code)] %>%
      .[is.na(Dx), `:=` (Dx = 0, year = 2004)] %>% `[`
    
    proc_cps_dw_filled2003_abridged1 <- single2abridged(proc_cps_dw_filled2004$Dx)
    proc_cps_dw_filled2003_abridged2 <- single2abridged2(proc_cps_dw_filled2004$Dx)

    dw_counts_2003_abridged1 <- as.vector(proc_cps_dw_filled2003_abridged1)
    dw_counts_2003_abridged2 <- as.vector(proc_cps_dw_filled2003_abridged2)

    proc_cps_dw_filled2003_top_code_abridged1 <- single2abridged(proc_cps_dw_filled2004_top_code$Dx)
    proc_cps_dw_filled2003_top_code_abridged2 <- single2abridged2(proc_cps_dw_filled2004_top_code$Dx)

    dw_counts_2003_top_code_abridged1 <- as.vector(proc_cps_dw_filled2003_top_code_abridged1)
    dw_counts_2003_top_code_abridged2 <- as.vector(proc_cps_dw_filled2003_top_code_abridged2)
}
