# Supplementary material for: Point estimation of certain measures in organizational demography using variable-r methods
Source: Demogr Res. Author manuscript; Available in PMC 2025 Aug 19. (PMC12360750; doi:10.4054/demres.2023.49.33)
Supplement: DATA ZIP replicability [file NIHMS2053525-supplement-DATA_ZIP_replicability.zip › ReplicationKit/Script/analysis.R]

# make conditional and unconditional population-level tenure tables
{
  # first make unconditional job tenure single-year tenure table
  tt_2003 <- 
    tt_variable_r(
      radix = Hires.biennials.cells[year == 2003]$`Total nonfarm`,
      Age = single_year_ages,
      Nx1 = pop_tenures_2002,
      Nx2 = pop_tenures_2004,
      ts = 2)

  # second make unconditional job tenure abridged2 life tables after having read in hires
  tt_a2_2003 <- 
    tt_variable_r(
      radix = Hires.biennials.cells[year == 2003]$`Total nonfarm`,
      Age = abridged_ages2, 
      Nx1 = pop_tenures_2002abridged2, Nx2 = pop_tenures_2004abridged2, ts = 2)
}

# make probability that a job will end in a displacement and also asdlt 
{
  # use 2nd abridgment for making population multiple decrement table
  mdtt_a2_2003 <- 
      tt_PHG_variable_r_multiple_decrement(
        Age = abridged_ages2,
        rx = tt_a2_2003$n_r_x,
        # use hires for the whole period rather than mean annual hires
        radix = 2*Hires.biennials.cells[year == 2003]$`Total nonfarm`,
        Dx = dw_counts_2003_top_code_abridged2) %>%
    `[`
  sum(mdtt_a2_2003$n.d.x.div.l0)
  
  tt_a2_2003[ , nqx := 1 - npx]
  tt_a2_2003$n.d.x.div.l0 = mdtt_a2_2003$n.d.x.div.l0;
  
  # remember to use the radix FROM single decrement table rather than "radix" in multiple
  # decrement tabled
  tt_a2_2003[ , ndx.i := n.d.x.div.l0]

  # make associated single decrement life table; use 3rd method for nax from Preston et al. (2001)
  asdtt_a2_2003 <- associated_single_decrement_caused_deleted_tt_approach_c(tt_a2_2003)
}
